# Supplementary material for: A Modern Framework for Identifying Novel Environmental Legionella Species
Source: Life (Basel). 2026 Jul 17;16(7):1187. doi: 10.3390/life16071187 (PMC13412451; doi:10.3390/life16071187)
Supplement: Supplementary file 1 [file life-16-01187-s001.zip]

Archive with 3 entries (3 files):
- Supplementary File S1_TYGS_job_results.pdf
- Table S1.xlsx
- Table S2.pdf
