# Supplementary material for: A Modern Framework for Identifying Novel Environmental Legionella Species
Source: Life (Basel). 2026 Jul 17;16(7):1187. doi: 10.3390/life16071187 (PMC13412451; doi:10.3390/life16071187)
Supplement: Supplementary file 1 [file life-16-01187-s001.zip › Table S1.xlsx]

## Sheet: List1
Table S1. NCBI reference sequences and genome assemblies accession numbers of Legionella type strains together with strains under investigation in this study (PATHC032, PATHC039, PATHC035) used for phylogenomic analyses.
Organism Scientific Name	Strain (type)	NCBI Reference Sequence	Assembly Accession
Legionella anisa	FDAARGOS_1480	NZ_CP082852.1	GCA_019930885.1	https://www.ncbi.nlm.nih.gov/datasets/genome/GCF_019930885.1/
Legionella antarctica	TUM 19329	NZ_AP022839.1	GCF_011764505.1	https://www.ncbi.nlm.nih.gov/datasets/genome/GCF_011764505.1/
Legionella bononiensis	30cs62	NZ_JADWVN000000000.1	GCF_016786415.1	https://www.ncbi.nlm.nih.gov/datasets/genome/GCF_016786415.1/
Legionella bozemanae	WIGA	NZ_CAAAIY010000000.1	GCF_900640135.1	https://www.ncbi.nlm.nih.gov/datasets/genome/GCF_900640135.1/
Legionella cherrii	NCTC 11976	NZ_LR134173.1	GCF_900635815.1	https://www.ncbi.nlm.nih.gov/datasets/genome/GCF_900635815.1/
Legionella cincinnatiensis	NCTC 12438	NZ_UGNX01000000.1	GCF_900452415.1	https://www.ncbi.nlm.nih.gov/datasets/genome/GCF_900452415.1/
Legionella drancourtii	LLAP12	NZ_ACUL00000000.2	GCF_000162755.2	https://www.ncbi.nlm.nih.gov/datasets/genome/GCF_000162755.2/
Legionella dumoffii	NY 23	NZ_AGVU00000000.1	GCF_000236165.1	https://www.ncbi.nlm.nih.gov/datasets/genome/GCA_000236165.1/
Legionella fallonii	LLAP-10	NZ_LN614827.1	GCF_000953135.1	https://www.ncbi.nlm.nih.gov/datasets/genome/GCF_000953135.1/
Legionella gormanii	ATCC 33342	NZ_FTNL00000000.1	GCF_900156395.1	https://www.ncbi.nlm.nih.gov/datasets/genome/GCA_900156395.1/
Legionella gratiana	NCTC 12388	NZ_UGOB00000000.1	GCF_900452545.1	https://www.ncbi.nlm.nih.gov/datasets/genome/GCA_900452545.1/
Legionella longbeachae	FDAARGOS_1481	NZ_CP082850.1	GCF_019930685.1	https://www.ncbi.nlm.nih.gov/datasets/genome/GCF_019930685.1/
Legionella maioricensis	HCPI-6	NZ_JAJKBJ000000000.1	GCF_023618015.1	https://www.ncbi.nlm.nih.gov/datasets/genome/GCA_023618015.1/
Legionella moravica	NCTC 12239	NZ_UGOG00000000.1	GCF_900452715.1	https://www.ncbi.nlm.nih.gov/datasets/genome/GCF_900452715.1/
Legionella nagasakiensis	JCM 15315	NZ_CAAAID000000000.1	GCF_900639915.1	https://www.ncbi.nlm.nih.gov/datasets/genome/GCF_900639915.1/
Legionella norrlandica	LEGN	NZ_JNCF00000000.1	GCF_000770585.1	https://www.ncbi.nlm.nih.gov/datasets/genome/GCF_000770585.1/
Legionella oakridgensis	Oak Ridge-10	NZ_LNYP00000000.1	GCF_001467925.1	https://www.ncbi.nlm.nih.gov/datasets/genome/GCF_001467925.1/
Legionella parisiensis	NCTC 11983	NZ_UGOH00000000.1	GCF_900461585.1	https://www.ncbi.nlm.nih.gov/datasets/genome/GCF_900461585.1/
Legionella pneumophila	Philadelphia-1	NZ_CP013742.1	GCF_001941585.1	https://www.ncbi.nlm.nih.gov/datasets/genome/GCF_001941585.1/
Legionella qingyii	km488	NZ_QHJG00000000.1	GCF_003184185.1	https://www.ncbi.nlm.nih.gov/datasets/genome/GCF_003184185.1/
Legionella quateirensis	NCTC 12376	NZ_UGOW00000000.1	GCF_900452695.1	https://www.ncbi.nlm.nih.gov/datasets/genome/GCF_900452695.1/
Legionella resiliens	8cVS16	NZ_JAJTND010000000.1	GCF_021344005.1	https://www.ncbi.nlm.nih.gov/datasets/genome/GCF_021344005.1/
Legionella rubrilucens	WA-270A-C2	NZ_CAAAIN010000000.1	GCF_900640015.1	https://www.ncbi.nlm.nih.gov/datasets/genome/GCF_900640015.1/
Legionella sainthelensi	NCTC 11988	NZ_LR134388.1	GCF_900637685.1	https://www.ncbi.nlm.nih.gov/datasets/genome/GCF_900637685.1/
Legionella santicrucis	SC-63-C7	NZ_LNYU01000000.1	GCF_001468135.1	https://www.ncbi.nlm.nih.gov/datasets/genome/GCF_001468135.1/
Legionella saoudiensis	LS-1	NZ_LN901324.1	GCF_001465875.1	https://www.ncbi.nlm.nih.gov/datasets/genome/GCF_001465875.1/
Legionella septentrionalis	km711	NZ_RZGS00000000.1	GCF_003989745.1	https://www.ncbi.nlm.nih.gov/datasets/genome/GCF_003989745.1/
Legionella shakespearei	DSM 23087	NZ_AREN00000000.1	GCF_000373765.1	https://www.ncbi.nlm.nih.gov/datasets/genome/GCA_000373765.1/
Legionella sheltonii sp. nov.	PATHC038T	NZ_JAPHOQ000000000.1	GCF_026191355.1	https://www.ncbi.nlm.nih.gov/datasets/genome/GCF_026191355.1/
Legionella steelei	IMVS3376	NZ_LNYY01000000.1	GCF_001468005.1	https://www.ncbi.nlm.nih.gov/datasets/genome/GCF_001468005.1/
Legionella steigerwaltii	NCTC 11991	NZ_UGOY00000000.1	GCF_900452835.1	https://www.ncbi.nlm.nih.gov/datasets/genome/GCF_900452835.1/
Legionella taurinensis	NCTC 13314	NZ_UGOZ00000000.1	GCF_900452865.1	https://www.ncbi.nlm.nih.gov/datasets/genome/GCF_900452865.1/
Legionella tucsonensis	ATCC 49180	NZ_LNZA01000000.1	GCF_001468035.1	https://www.ncbi.nlm.nih.gov/datasets/genome/GCF_001468035.1/
Legionella wadsworthii	NCTC 11532	NZ_UGPB00000000.1	GCF_900452925.1	https://www.ncbi.nlm.nih.gov/datasets/genome/GCF_900452925.1/
Legionella waltersii	NCTC 13017	NZ_LT906442.1	GCF_900187095.1	https://www.ncbi.nlm.nih.gov/datasets/genome/GCF_900187095.1/
Legionella worsleiensis	NCTC 12377	NZ_UGPA00000000.1	GCF_900453045.1	https://www.ncbi.nlm.nih.gov/datasets/genome/GCF_900453045.1/
Legionella sp. PATHC032	PATHC032	JAPHOV000000000.1	GCF_026191185.1	https://www.ncbi.nlm.nih.gov/datasets/genome/GCF_026191185.1/
Legionella sp. PATHC039	PATHC039	JAPHOP000000000.1	GCF_026191275.1	https://www.ncbi.nlm.nih.gov/datasets/genome/GCF_026191275.1/
Legionella sp. PATHC035	PATHC035	JAPHOT000000000.1	GCF_026191115.1	https://www.ncbi.nlm.nih.gov/datasets/genome/GCF_026191115.1/
